# Supplementary material for: Treatment completion for latent tuberculosis infection in Norway: a prospective cohort study
Source: BMC Infect Dis. 2018 Nov 19;18:587. doi: 10.1186/s12879-018-3468-z (PMC6245849; doi:10.1186/s12879-018-3468-z)
Supplement: Supplementary file 2 — a, form sent to clinicians for information about treatment completion. b, translation of form sent to clinicians for information about treatment completion. (ZIP 680 kb) [file 12879_2018_3468_MOESM2_ESM.zip]

Archive with 2 entries (2 files):
- Additional file 2a_formR3.pdf
- Additional file 2b_translationR3.docx
